# Supplementary material for: Aggregation-Inhibiting scFv-Based Therapies Protect Mice against AAV1/2-Induced A53T-α-Synuclein Overexpression
Source: Biomolecules. 2023 Jul 31;13(8):1203. doi: 10.3390/biom13081203 (PMC10452369; doi:10.3390/biom13081203)
Supplement: Supplementary file 1 [file biomolecules-13-01203-s001.zip]

Archive with 1 entries (1 files):
- biomolecules-2457539-supplementary.pdf
